# Supplementary material for: Bioinformatics identification and transcript profile analysis of the mitogen-activated protein kinase gene family in the diploid woodland strawberry Fragaria vesca
Source: PLoS One. 2017 May 31;12(5):e0178596. doi: 10.1371/journal.pone.0178596 (PMC5451138; doi:10.1371/journal.pone.0178596)
Supplement: S2 Table — (XLS) [file pone.0178596.s009.xls]

## Sheet: Sheet1
Supplementary Table S2. Predicted stress-related cis-acting elements in the promoter regions of FvMAPKs.
cis-element	Organism	function	FvMAPK1	FvMAPK3	FvMAPK4-1	FvMAPK4-2	FvMAPK6	FvMAPK7	FvMAPK9	FvMAPK13	FvMAPK16	FvMAPK17	FvMAPK19	FvMAPK20
MBS	Arabidopsis thaliana	MYB binding site involved in drought-inducibility			54/+/6, 993/+/6, 806/-/6		34/-/6	45/-/6, 348/-/6	217/-/6, 397/-/6	207/+/6				941/+/6
ARE	Zea mays	regulatory element essential for the anaerobic induction	640/+/6, 764/+/6	490/-/6		395/-/6, 976/+/6, 734/-/6, 490/-/6, 786/-/6	303/-/6, 992/-/6, 649/-/6		492/+/6	649/-/6	844/+/6	95/-/6, 877/-/6, 184/-/6, 114/-/6, 872/-/6	81/-/6, 323/-/6, 117/-/6	128/-/6, 920/+/6, 631/+/6, 293/-/6, 786/+/6
HSE	Brassica oleracea	cis-acting element involved in heat stress responsiveness				116/-/9, 179/+/9, 168/+/9		639/-/9			125/-/9, 973/-/9	490/-/9
TC-rich repeats	Nicotiana tabacum	cis-acting element involved in defense and stress responsiveness	31/-/10, 528/-/9	404/-/9		165/-/9, 176/-/9			321/-/9	520/-/9	322/-/9		148/+/9	822/-/9
Box-W1	Petroselinum crispum	fungal elicitor responsive element	783/-/6	384/-/6, 614/+/6	174/-/6	652/-/6	24/-/6			42/-/6, 960/+/6
LTR	Hordeum vulgare	cis-acting element involved in low-temperature responsiveness			973/-/6	800/+/6	79/+/6		642/+/6, 892/-/6					275/+/6, 290/+/6
WUN-motif	Brassica oleracea	wound-responsive element		43/-/9		249/+/9
TCA-element	Nicotiana tabacum, Brassica oleracea	cis-acting element involved in salicylic acid responsiveness		659/+/9		164/+/9			73/+/9	446/+/9	51/-/9, 346/+/9	444/-/9	121/+/9, 909/-/9	443/-/9
ABRE	Arabidopsis thaliana	cis-acting element involved in the abscisic acid responsiveness	372/-/7, 726/+/6, 399/+/6				481/-/6					103/+/9	221/+/9
CGTCA-motif	Hordeum vulgare	cis-acting regulatory element involved in the MeJA-responsiveness	385/+/5, 414/-/5	917/+/5			227/+/5, 355/+/5			424/+/5, 565/+/5			218/-/5
TGACG-motif	Hordeum vulgare	cis-acting regulatory element involved in the MeJA-responsiveness	385/-/5, 414/+/5	917/-/5			227/-5, 355/-/5			424/-/5, 565/-/5			218/+/5
ERE	Dianthus caryophyllus	ethylene-responsive element	767/-/8			530/+/8				729/+/8			771/+/8
836/-/9: Position/Strand/Matrix score
