# Supplementary material for: Bioinformatics identification and transcript profile analysis of the mitogen-activated protein kinase gene family in the diploid woodland strawberry Fragaria vesca
Source: PLoS One. 2017 May 31;12(5):e0178596. doi: 10.1371/journal.pone.0178596 (PMC5451138; doi:10.1371/journal.pone.0178596)
Supplement: S4 Table — (XLS) [file pone.0178596.s011.xls]

## Sheet: Sheet1
Table S4. Annotation summary of proteins involved in the FvMAPKs interaction network
Gene	Gene ID	Annotation	Score
MKP2	AT3G06110.2	MAPK phosphatase 2; Has a dual specificity toward Ser/Thr and Tyr-containing proteins. Prevents biotic and abiotic stress responses, including ozone, oxidative stress and pathogen attacks; represses MAPK activities during hypersensitive response to limit the spread of the HR response after infection by necrotrophic pathogen such as Botrytis cinerea. May be also involved in ABA and salt responses.…	0.998
WRKY33	AT2G38470.1	WRKY DNA-binding protein 33; Transcription factor. Interacts specifically with the W box (5’-(T)TGAC[CT]-3’), a frequently occurring elicitor- responsive cis-acting element (By similarity)	0.996
MKK4	AT1G51660.1	mitogen-activated protein kinase kinase 4; Involved in the second phase of hydrogen peroxide generation during hypersensitive response-like cell death. Involved in the innate immune MAP kinase signaling cascade (MEKK1, MKK4/MKK5 and MPK3/MPK6) downstream of bacterial flagellin receptor FLS2. Activates by phosphorylation the downstream MPK3 and MPK6	0.995
PTP1	AT1G71860.1	tyrosine phosphatase 1; Protein-tyrosine-phosphatase that dephosphorylates and probably inhibits MPK6 in non-oxidative stress conditions. In association with MKP1, represses salicylic acid (SA) and camalexin biosynthesis, thus modulating defense response. May also repress MPK3. Dephosphorylates and inactivates MPK4 in vitro	0.994
DSPTP1	AT3G23610.3	dual specificity protein phosphatase 1; Has a dual specificity toward Ser/Thr and Tyr-containing proteins. Dephosphorylates MPK4 in vitro	0.989
NDPK2	AT5G63310.1	nucleoside diphosphate kinase 2; Major role in the synthesis of nucleoside triphosphates other than ATP. The ATP gamma phosphate is transferred to the NDP beta phosphate via a ping-pong mechanism, using a phosphorylated active-site intermediate. May activate MPK3 and MPK6. May be involved in the regulation of cellular redox state and hydrogen peroxide-mediated MAP kinase signaling	0.985
AT2G20050	AT2G20050.1	protein phosphatase 2C and cyclic nucleotide-binding/kinase domain-containing protein	0.982
MYBR1	AT5G67300.1	myb domain protein r1; Transcription factor. Represses the expression of protein phosphatases 2C in response to abscisic acid (ABA). Confers resistance to abiotic stresses dependent of ABA	0.982
MPK1	AT1G10210.1	mitogen-activated protein kinase 1	0.979
PP2C5	AT2G40180.1	phosphatase 2C5	0.97
MEK1	AT4G26070.2	MAP kinase/ ERK kinase 1; May be involved in the cold and salinity stress-mediated MAP kinase signaling cascade (MEKK1, MEK1/MKK2 and MPK4/MPK6). Phosphorylates MPK4 in vitro	0.999
MKK2	AT4G29810.2	MAP kinase kinase 2; May be involved in the cold and salinity stress-mediated MAP kinase signaling cascade (MEKK1, MEK1/MKK2 and MPK4/MPK6). Activates by phosphorylation the downstream MPK4 and MPK6	0.999
MKK6	AT5G56580.1	MAP kinase kinase 6; Involved in the regulation of plant cytokinesis during meiosis and mitosis. Activates MPK13 in vitro	0.999
MKS1	AT3G18690.1	protein MKS1; Regulator of plant defense response. May contribute to MPK4-regulated defense activation by coupling the kinase to specific WRKY transcription factors	0.999
PTP1	AT1G71860.1	tyrosine phosphatase 1; Protein-tyrosine-phosphatase that dephosphorylates and probably inhibits MPK6 in non-oxidative stress conditions. In association with MKP1, represses salicylic acid (SA) and camalexin biosynthesis, thus modulating defense response. May also repress MPK3. Dephosphorylates and inactivates MPK4 in vitro	0.996
PP2C5	AT2G40180.1	phosphatase 2C5	0.994
DSPTP1	AT3G23610.3	dual specificity protein phosphatase 1; Has a dual specificity toward Ser/Thr and Tyr-containing proteins. Dephosphorylates MPK4 in vitro	0.993
WRKY33	AT2G38470.1	WRKY DNA-binding protein 33; Transcription factor. Interacts specifically with the W box (5’-(T)TGAC[CT]-3’), a frequently occurring elicitor- responsive cis-acting element (By similarity)	0.992
AT2G30020	AT2G30020.1	putative protein phosphatase 2C 25; Protein phosphatase that negatively regulates defense respones. Inactivates MPK4 and MPK6 MAP kinases involved in stress and defense signaling	0.991
MKP2	AT3G06110.2	MAPK phosphatase 2; Has a dual specificity toward Ser/Thr and Tyr-containing proteins. Prevents biotic and abiotic stress responses, including ozone, oxidative stress and pathogen attacks; represses MAPK activities during hypersensitive response to limit the spread of the HR response after infection by necrotrophic pathogen such as Botrytis cinerea. May be also involved in ABA and salt responses.…	0.991
MKP2	AT3G06110.2	MAPK phosphatase 2; Has a dual specificity toward Ser/Thr and Tyr-containing proteins. Prevents biotic and abiotic stress responses, including ozone, oxidative stress and pathogen attacks; represses MAPK activities during hypersensitive response to limit the spread of the HR response after infection by necrotrophic pathogen such as Botrytis cinerea. May be also involved in ABA and salt responses.…	0.999
PTP1	AT1G71860.1	tyrosine phosphatase 1; Protein-tyrosine-phosphatase that dephosphorylates and probably inhibits MPK6 in non-oxidative stress conditions. In association with MKP1, represses salicylic acid (SA) and camalexin biosynthesis, thus modulating defense response. May also repress MPK3. Dephosphorylates and inactivates MPK4 in vitro	0.999
MKP1	AT3G55270.1	mitogen-activated protein kinase phosphatase 1; Protein-tyrosine-phosphatase that acts as a negative regulator of MPK6 and MPK3 signaling by dephosphorylating and repressing MPK6 and MPK3. Modulates defense response by repressing salicylic acid (SA) production, camalexin biosynthesis and SNC1- mediated responses. Acts as a negative regulator of MPK6-mediated pathogen-associated molecular pattern …	0.998
MPK1	AT1G10210.1	mitogen-activated protein kinase 1	0.995
MKK2	AT4G29810.2	MAP kinase kinase 2; May be involved in the cold and salinity stress-mediated MAP kinase signaling cascade (MEKK1, MEK1/MKK2 and MPK4/MPK6). Activates by phosphorylation the downstream MPK4 and MPK6	0.994
MKK4	AT1G51660.1	mitogen-activated protein kinase kinase 4; Involved in the second phase of hydrogen peroxide generation during hypersensitive response-like cell death. Involved in the innate immune MAP kinase signaling cascade (MEKK1, MKK4/MKK5 and MPK3/MPK6) downstream of bacterial flagellin receptor FLS2. Activates by phosphorylation the downstream MPK3 and MPK6	0.993
DSPTP1	AT3G23610.3	dual specificity protein phosphatase 1; Has a dual specificity toward Ser/Thr and Tyr-containing proteins. Dephosphorylates MPK4 in vitro	0.988
AT2G30020	AT2G30020.1	putative protein phosphatase 2C 25; Protein phosphatase that negatively regulates defense respones. Inactivates MPK4 and MPK6 MAP kinases involved in stress and defense signaling	0.988
MKK5	AT3G21220.1	MAP kinase kinase 5; Involved in the second phase of hydrogen peroxide generation during hypersensitive response-like cell death. Involved in the innate immune MAP kinase signaling cascade (MEKK1, MKK4/MKK5 and MPK3/MPK6) downstream of bacterial flagellin receptor FLS2. Activates by phosphorylation the downstream MPK3 and MPK6	0.987
MKK6	AT5G56580.1	MAP kinase kinase 6; Involved in the regulation of plant cytokinesis during meiosis and mitosis. Activates MPK13 in vitro	0.986
